# Supplementary material for: Unpacking Community-Based Youth Mentoring Relationships: An Integrative Review
Source: Int J Environ Res Public Health. 2021 May 25;18(11):5666. doi: 10.3390/ijerph18115666 (PMC8198211; doi:10.3390/ijerph18115666)
Supplement: Supplementary file 1 [file ijerph-18-05666-s001.zip]

Archive with 4 entries (4 files):
- Final Qualitative Table 22.10.20 after ed.pdf
- final quantitative Table 6.2.21.pdf
- flow 6.2.21.pdf
- Reviews and MetaAnalysesTable 16.8.20 after ed.pdf
